# Supplementary material for: Combined enriched environment and fluoxetine enhance myelin protein expression in the prefrontal cortex of a chronic unpredictable stress depression model
Source: Behav Brain Funct. 2025 Jun 11;21:16. doi: 10.1186/s12993-025-00282-1 (PMC12160429; doi:10.1186/s12993-025-00282-1)
Supplement: Supplementary file 1 — Supplementary Material 1 [file 12993_2025_282_MOESM1_ESM.zip]

Archive with 18 entries (14 files):
- Behabioral data.xls
- body weight.xls
- IHC figure/
- IHC figure/CNP/
- IHC figure/CNP/CNP IHC.tif
- IHC figure/CNP/CNP mRNA.tif
- IHC figure/CNP/CNP WB.tif
- IHC figure/MBP/
- IHC figure/MBP/control.jpg
- IHC figure/MBP/CUS+EE+FLU.jpg
- IHC figure/MBP/CUS+EE.jpg
- IHC figure/MBP/CUS+FLU.jpg
- IHC figure/MBP/CUS.jpg
- MBP、CNP、IL-1β data.xls
- WB figure/
- WB figure/CNP.tif
- WB figure/IL-1β.tif
- WB figure/MBP.tif
