# Supplementary material for: Combined enriched environment and fluoxetine enhance myelin protein expression in the prefrontal cortex of a chronic unpredictable stress depression model
Source: Behav Brain Funct. 2025 Jun 11;21:16. doi: 10.1186/s12993-025-00282-1 (PMC12160429; doi:10.1186/s12993-025-00282-1)
Supplement: Supplementary file 1 — Supplementary Material 1 [file 12993_2025_282_MOESM1_ESM.zip › Behabioral data.xls]

## Sheet: sucrose consumption
Group	sucrose consumption(after 3rd week)	sucrose consumption(after 4th week)	sucrose consumption(after 5th week)	sucrose consumption(after 6th week)	sucrose consumption(baseline)
control	81.22	73.38	73.66	73.58	76.12
control	70.08	75.64	72.62	70.16	83.35
control	84.12	79.24	73.58	82.32	77.26
control	75.56	82.57	81.01	83.67	71.78
control	72.94	78.06	80.26	79.15	79.49
control	81.58	74.16	68.18	75.28	85.57
control	68.77	76.49	83.62	74.69	73.48
control	75.59	75.76	77.63	71.53	82.61
control	71.46	81	75.18	81.51	86.71
control	55.84	68.07	82.17	83.57	73.35
control	61.63	81.58	83.24	75.92	85.44
control	76.48	74.59	82.45	79.64	82.15
CUS	48.28	61.07	58.49	63.58	73.48
CUS	57.83	55.43	57.63	62.57	82.19
CUS	60.15	53.71	72.88	56.58	84.52
CUS	52.56	68.39	65.57	63.28	76.33
CUS	33.58	54.66	59.16	68.73	74.68
CUS	57.84	55.3	71.32	58.69	69.23
CUS	42.58	45.78	52.39	65.07	75.67
CUS	53.19	65.29	63.48	55.59	82.74
CUS	58.76	48.41	61.07	66.83	77.82
CUS	47.23	46.03	62.35	65.94	78.15
CUS	63.44	59.68	49.54	65.27	80.88
CUS	61.59	50.52	54.63	59.35	83.46
CUS+FLU	56.58	57.35	68.18	72.52	81.59
CUS+FLU	53.96	60.22	70.62	69.74	74.38
CUS+FLU	43.83	53.14	65.48	78.62	76.58
CUS+FLU	52.19	47.39	58.26	75.58	88.25
CUS+FLU	58.51	58.54	58.57	61.57	81.56
CUS+FLU	66.88	59.17	64.68	82.59	69.18
CUS+FLU	53.33	63.25	71.05	79.63	82.37
CUS+FLU	61.28	65.07	74.43	78.11	83.93
CUS+FLU	42.91	61.12	63.44	75.04	84.28
CUS+FLU	59.09	48.85	53.08	73.39	77.72
CUS+FLU	60.57	46.28	54.11	71.87	81.68
CUS+FLU	55.26	53.19	64.69	76.58	79.25
CUS+EE	61.55	49.15	58.33	74.82	77.35
CUS+EE	56.75	50.26	57.55	70.02	85.88
CUS+EE	55.13	53.66	62.36	83	68.79
CUS+EE	61.35	68.04	65.07	75.72	76.47
CUS+EE	52.66	54.35	58.54	73.07	72.57
CUS+EE	63.01	69.16	70.38	68.14	81.48
CUS+EE	53.22	60.77	73.51	71.21	84.07
CUS+EE	38.58	66.48	61.68	66.04	77.28
CUS+EE	55.29	71.25	69.82	75.08	71.17
CUS+EE	58.36	57.72	71.52	72.12	83.82
CUS+EE	53.89	55.43	62.59	83.11	72.55
CUS+EE	65.46	60.05	68.17	73.62	84.16
CUS+FLU+EE	56.28	48.64	65.14	68.56	78.52
CUS+FLU+EE	59.59	51.72	73.15	77.58	85.03
CUS+FLU+EE	64.07	56.32	66.08	73.63	76.38
CUS+FLU+EE	57.62	63.18	71.42	72.05	82.58
CUS+FLU+EE	65.88	64.68	81.38	78.43	69.36
CUS+FLU+EE	42.37	53.54	72.53	80.16	73.41
CUS+FLU+EE	54.58	62.18	65.67	74.68	84.49
CUS+FLU+EE	69.25	59.09	71.58	68.31	75.09
CUS+FLU+EE	49.18	63.72	78.47	82.58	71.28
CUS+FLU+EE	63.46	65.61	68.25	75.46	63.55
CUS+FLU+EE	58.63	52.17	64.95	81.15	72.04
CUS+FLU+EE	44.42	59.69	73.78	72.63	79.22

## Sheet: open-field data 
Group	distance of motion(3rd week)	distance of motion( 4th week)	distance of motion(5th week)	distance of motion( 6th week)	distance of motion( baseline)
control	139.33	95.31	115.36	108.73	134.61
control	90.54	116.48	98.3	128.88	127.13
control	132.86	74.25	80.52	90.66	143.01
control	95.99	60.43	86.03	77.84	124.9
control	132.41	117.99	136.03	112.91	104.76
control	87.97	86.28	70.17	84.78	111.72
control	107.4	81.1	99.76	91.59	110.01
control	100.72	77.14	66.79	115.4	132
control	98.67	82.89	143.28	94.89	109.83
control	115.58	85.17	83.86	86.93	125.36
control	85.32	97.07	89.56	108.71	83.51
control	86.46	86.62	103.18	93.73	100.11
CUS	70.98	73.59	73.26	94.49	93.91
CUS	61.16	82.27	59.28	75.16	132.65
CUS	68.15	65.65	83.57	53.59	104.7
CUS	78.49	63.89	79.92	66.43	112.94
CUS	77.29	41.09	48.3	68.02	75.1
CUS	50.86	67.9	72.69	78.7	123.04
CUS	62.87	42.64	50.96	46.62	110.01
CUS	66.92	37.79	52.16	58.06	117.69
CUS	48.85	70.41	75.83	62.3	135.65
CUS	38.37	58.63	66.8	73.89	99.74
CUS	81.61	68.58	62.04	87.25	112.71
CUS	65.99	44.73	79.59	43.1	91.88
CUS+FLU	50.59	35.48	69.65	89.54	99.76
CUS+FLU	85.56	38.26	78.24	79.91	103.65
CUS+FLU	87.14	52.71	54.15	98.57	100.43
CUS+FLU	67.18	48.61	89.72	105.61	87.63
CUS+FLU	77.59	46.94	65.4	89.39	89.69
CUS+FLU	88.08	74.11	77.81	86.39	92.94
CUS+FLU	57.91	45.14	66.9	126.97	121.38
CUS+FLU	45.15	50.41	68.77	84.24	99.7
CUS+FLU	87.26	82.74	76.11	87.57	135.28
CUS+FLU	57.09	90.55	93.93	69.99	134.24
CUS+FLU	72.5	86.47	87.14	86.87	101.03
CUS+FLU	78.94	40	90.92	118.35	111.07
CUS+EE	71.42	47.78	56.86	94.35	96.19
CUS+EE	57.05	38.48	70.81	79.2	81.2
CUS+EE	41.81	84.99	88.86	106.58	122.32
CUS+EE	84.24	31.28	73.39	84.07	102.2
CUS+EE	52.21	76.37	83.82	89.42	128.7
CUS+EE	69.01	58.82	73.6	99.45	93.31
CUS+EE	85.66	43.14	64.11	94.03	97.96
CUS+EE	68.66	70.67	80.93	82.01	114.68
CUS+EE	66.25	60.6	91.33	77.8	102
CUS+EE	70.71	79.8	84.97	90.04	137.76
CUS+EE	59.1	36.44	64.92	122.39	98.17
CUS+EE	83.06	44.39	62.91	78.2	119.51
CUS+FLU+EE	72.31	61.06	74.45	83.08	124.9
CUS+FLU+EE	45.15	53.07	62.31	93.34	134.58
CUS+FLU+EE	95.17	79.1	96.67	95.84	115.67
CUS+FLU+EE	67.63	72.38	93.59	76.28	98.25
CUS+FLU+EE	82.75	68.59	105.86	127.49	109.64
CUS+FLU+EE	75.46	58.36	89.3	132.53	116.27
CUS+FLU+EE	89.47	60.04	92.54	90.54	129.51
CUS+FLU+EE	55.86	59.13	98.25	86.06	96.55
CUS+FLU+EE	70.28	74.32	113.17	98.7	103.18
CUS+FLU+EE	61.57	48.51	65.23	101.45	119.32
CUS+FLU+EE	68.71	66.73	85.73	97.37	105.64
CUS+FLU+EE	83.09	73.92	95.06	78.72	93.17

## Sheet: forced swim test
Group	Forced swim test(3rd week)	Forced swim test(4th week)	Forced swim test(5th week)	Forced swim test( 6th week)	Forced swim test(baseline)
control	38	49	40	42	40
control	57	37	48	39	41
control	46	42	59	44	37
control	47	44	45	45	35
control	40	55	56	51	48
control	39	38	39	32	39
control	52	49	40	54	53
control	56	39	37	50	28
control	42	40	44	39	62
control	60	41	52	43	49
control	48	52	38	30	46
control	37	57	40	42	41
CUS	65	62	56	56	54
CUS	56	63	55	51	30
CUS	68	58	62	71	29
CUS	62	69	53	52	43
CUS	58	60	61	54	36
CUS	57	67	57	48	27
CUS	69	57	59	81	38
CUS	71	68	70	61	28
CUS	62	61	66	88	39
CUS	78	66	60	55	51
CUS	79	62	51	60	42
CUS	72	65	57	51	38
CUS+FLU	70	68	62	53	38
CUS+FLU	57	71	63	46	43
CUS+FLU	66	72	55	55	23
CUS+FLU	69	67	50	48	46
CUS+FLU	71	69	41	39	48
CUS+FLU	57	71	57	62	57
CUS+FLU	59	74	58	33	33
CUS+FLU	66	57	61	38	29
CUS+FLU	72	59	55	56	30
CUS+FLU	64	55	59	44	31
CUS+FLU	55	68	49	45	44
CUS+FLU	67	65	51	53	37
CUS+EE	63	59	57	42	26
CUS+EE	65	70	42	49	28
CUS+EE	59	68	56	47	39
CUS+EE	72	73	64	49	40
CUS+EE	58	67	57	55	32
CUS+EE	63	68	59	32	45
CUS+EE	67	66	48	60	56
CUS+EE	64	70	42	47	48
CUS+EE	68	64	45	38	37
CUS+EE	66	57	47	52	29
CUS+EE	59	58	58	41	34
CUS+EE	61	69	50	46	22
CUS+FLU+EE	74	72	46	40	33
CUS+FLU+EE	77	68	43	48	27
CUS+FLU+EE	65	67	41	39	37
CUS+FLU+EE	76	58	60	45	54
CUS+FLU+EE	73	66	52	56	49
CUS+FLU+EE	69	63	44	42	50
CUS+FLU+EE	73	65	46	57	59
CUS+FLU+EE	69	72	43	37	49
CUS+FLU+EE	55	58	41	51	48
CUS+FLU+EE	67	59	60	45	25
CUS+FLU+EE	62	66	52	34	43
CUS+FLU+EE	57	57	44	38	31
