# Supplementary material for: Combined enriched environment and fluoxetine enhance myelin protein expression in the prefrontal cortex of a chronic unpredictable stress depression model
Source: Behav Brain Funct. 2025 Jun 11;21:16. doi: 10.1186/s12993-025-00282-1 (PMC12160429; doi:10.1186/s12993-025-00282-1)
Supplement: Supplementary file 1 — Supplementary Material 1 [file 12993_2025_282_MOESM1_ESM.zip › body weight.xls]

## Sheet: Sheet1
control	CUS	CUS+FLU	CUS+EE	CUS+FLU+EE
		the end of Week 3
274	277	283.8	302.4	289
284.2	284.7	299.5	309.2	320
286.3	285	254.6	293.5	304.5
285	300.7	283.1	301.5	297.5
264	280.6	271	287.6	272.5
278.5	296.9	298	284.6	277.5
288.8	266.1	295	274	325.1
320	286.4	305.7	270	312.8
275.5	287.5	309.3	302.2	268.5
312.4	322.2	267.1	281.2	287.5
336.4	310.3	285.4	296.3	277.5
288.5	276.8	311.6	278.4	269.5
		the end of Week 4
355.5	310.5	295	332.7	311.8
353.2	279.3	315.3	320.2	342.8
330.6	285.5	297.7	325.9	340.5
373.9	302.8	325	307.1	333.1
345.2	315.2	305	337.2	361.2
347.6	296.5	320	286.7	303.5
362.8	280.2	272.2	353.5	324.1
324.4	301.6	335.3	317.5	280.1
357.5	325.5	294.5	324.4	317.9
328.1	295.6	268.3	299.6	291.6
314.5	287.6	292.1	285.7	325.8
		the end of Week 5
381.9	344.7	318.3	367.3	401.6
371.9	358.7	335.2	354.9	418
421.5	321	312.7	355.8	368.4
394.5	338.1	352.6	419.4	359.4
367.5	325.4	322.5	349.6	393.6
377.2	343.1	339.1	366.8	334.8
385.6	370.3	299.9	384.9	405.2
417.1	401	342.1	348.1	310.1
399.2	347.3	328.9	358.6	344.8
376.8	364.6	312.5	408.1	376.1
353.2	365.3	334.5	337.5	341.8
348.4	321.1	362.7	351.8	326.7
