# Supplementary material for: Combined enriched environment and fluoxetine enhance myelin protein expression in the prefrontal cortex of a chronic unpredictable stress depression model
Source: Behav Brain Funct. 2025 Jun 11;21:16. doi: 10.1186/s12993-025-00282-1 (PMC12160429; doi:10.1186/s12993-025-00282-1)
Supplement: Supplementary file 1 — Supplementary Material 1 [file 12993_2025_282_MOESM1_ESM.zip › MBP、CNP、IL-1β data.xls]

## Sheet: open-field data
Group	MBP protein with immunohistochemistry	CNP protein with immunohistochemistry	MBP protein with western-blot	CNP protein with western-blot	MBP mRNA	CNP mRNA	IL-1β protein with western-blot	IL-1β mRNA
control	0.33	0.41	0.934	0.473	0.86	0.87	0.305	0.17
control	0.34	0.34	0.882	0.724	0.81	0.94	0.423	0.29
control	0.29	0.3	0.864	0.865	0.82	0.75	0.268	0.28
control	0.25	0.35	0.713	0.853	0.72	0.61	0.262	0.33
control	0.29	0.29	0.812	0.564	0.94	0.79	0.227	0.42
control	0.38	0.21	0.657	0.532	0.74	0.81	0.324	0.26
CUS	0.25	0.25	0.613	0.364	0.63	0.47	0.637	0.58
CUS	0.22	0.17	0.308	0.448	0.47	0.28	0.529	0.46
CUS	0.21	0.24	0.507	0.287	0.58	0.56	0.613	0.56
CUS	0.15	0.15	0.446	0.223	0.53	0.41	0.458	0.45
CUS	0.19	0.13	0.512	0.403	0.56	0.63	0.372	0.52
CUS	0.17	0.19	0.568	0.325	0.65	0.57	0.358	0.36
CUS+FLU	0.34	0.32	0.643	0.624	0.92	0.51	0.278	0.44
CUS+FLU	0.27	0.26	0.851	0.457	0.72	0.6	0.318	0.36
CUS+FLU	0.22	0.33	0.654	0.602	0.82	0.74	0.293	0.34
CUS+FLU	0.32	0.36	0.752	0.697	0.78	0.76	0.418	0.28
CUS+FLU	0.27	0.23	0.723	0.541	0.76	0.9	0.382	0.32
CUS+FLU	0.28	0.31	0.934	0.428	0.85	0.82	0.209	0.25
CUS+EE	0.29	0.27	0.717	0.648	0.94	0.65	0.312	0.34
CUS+EE	0.28	0.34	0.864	0.563	0.69	0.81	0.386	0.32
CUS+EE	0.32	0.32	0.938	0.682	0.65	0.69	0.319	0.22
CUS+EE	0.24	0.29	0.835	0.637	0.88	0.64	0.237	0.35
CUS+EE	0.23	0.31	0.612	0.476	0.84	0.76	0.289	0.41
CUS+EE	0.35	0.23	0.628	0.443	0.67	0.86	0.423	0.23
CUS+FLU+EE	0.32	0.32	0.915	0.656	0.87	0.77	0.309	0.42
CUS+FLU+EE	0.34	0.33	0.663	0.423	0.9	0.64	0.417	0.25
CUS+FLU+EE	0.31	0.37	0.896	0.826	0.74	0.91	0.283	0.31
CUS+FLU+EE	0.36	0.34	0.816	0.606	0.63	0.8	0.316	0.27
CUS+FLU+EE	0.21	0.28	0.872	0.713	0.79	0.72	0.254	0.37
CUS+FLU+EE	0.23	0.25	0.664	0.484	0.91	0.76	0.243	0.32
